# Supplementary material for: Integrating Acupuncture into a Dialysis Center
Source: Healthcare (Basel). 2023 May 18;11(10):1463. doi: 10.3390/healthcare11101463 (PMC10217921; doi:10.3390/healthcare11101463)
Supplement: Supplementary file 1 [file healthcare-11-01463-s001.zip]

Archive with 1 entries (1 files):
- healthcare-2343690-supplementary.pdf
